# Supplementary material for: Investigation of Hole-Transfer Dynamics through Simple EL De-Convolution in Non-Fullerene Organic Solar Cells
Source: Polymers (Basel). 2023 Oct 10;15(20):4042. doi: 10.3390/polym15204042 (PMC10610510; doi:10.3390/polym15204042)
Supplement: Supplementary file 1 [file polymers-15-04042-s001.zip]

Archive with 1 entries (1 files):
- polymers-2624173-supplementary.pdf
